# Supplementary material for: Evaluation of the antibacterial activity of the natural product α-mangostin against Clostridioides difficile
Source: PLoS One. 2026 Feb 5;21(2):e0341857. doi: 10.1371/journal.pone.0341857 (PMC12875497; doi:10.1371/journal.pone.0341857)
Supplement: S3 File — (XLSX) [file pone.0341857.s003.xlsx]

## Sheet: Time Kill Assay
Time (Minutes)	Alpha-Mangostin			Vancomycin			Fidaxomicin (5x)			Control
0	5.4	5.4	5.88	5.4	5.4	5.88	5.4	5.4	5.88	5.4	5.4	5.88		All values are in Log10 CFU/ML converted after examining visible colonies in the lowest dilution on agar plates.
15	4.4	4.88	5	5.7	5.7	5.88	5.88	5.4	5.7	5.88	5.4	5.4
30	4.4	4.88	4.7	5.7	5.88	5.4	6	5.88	5.88	5.88	5.7	5.7
45	4	4.18	4.18	5.7	5.7	6	6.3	5.88	5.4	5.4	5.88	6
60	2.4	2.88	3.1	5.88	5.7	5.4	6	5.7	5.4	5.4	5.88	6
120	2	2	2	5.4	5.4	5.4	6.1	6.1	5.4	6	6.1	6.18

## Sheet: Leakage Assay
Extracellular ATP
α-Mangostin			Vancomycin			Nisin			DMSO
1922449	1961099	1957894	278314	272390	261513	2032769	1982479	1941247	85803	68699	67492		All values are in RLU directly from plate-reader analysis
Intracellular ATP
α-Mangostin			Vancomycin			Nisin			DMSO
193078	180315	183777	2287511	2224620	2234647	148804	156122	208134	2118303	2567933	2341132

## Sheet: DNA Leakage
α-Mangostin			Nisin			Vancomycin			DMSO
116.7	117.5	119.1	116.8	117.9	120.9	48.1	48.4	48.9	49.5	49.9	49.5		All values are raw DNA concentrations measured from a nano-drop instrument
